# Supplementary material for: Temperature Dependence of Tensile Properties and Deformation Behavior in Highly Strong Heat-Elongated Polypropylene
Source: Polymers (Basel). 2025 Dec 5;17(24):3238. doi: 10.3390/polym17243238 (PMC12736527; doi:10.3390/polym17243238)
Supplement: Supplementary file 1 [file polymers-17-03238-s001.zip]

Archive with 1 entries (1 files):
- polymers-3998428-supplementary.pdf
